# Supplementary material for: Assessing Zoonotic Risks of Blastocystis Infection in Singapore
Source: Pathogens. 2025 Aug 5;14(8):773. doi: 10.3390/pathogens14080773 (PMC12389398; doi:10.3390/pathogens14080773)
Supplement: Supplementary file 1 [file pathogens-14-00773-s001.zip]

Archive with 1 entries (1 files):
- pathogens-3714013-supplementary.pdf
